# Supplementary material for: Prognostic costimulatory molecule-related signature risk model correlates with immunotherapy response in colon cancer
Source: Sci Rep. 2023 Jan 16;13:789. doi: 10.1038/s41598-023-27826-7 (PMC9842650; doi:10.1038/s41598-023-27826-7)
Supplement: Supplementary file 3 — Supplementary Information 3. [file 41598_2023_27826_MOESM3_ESM.xlsx]

## Sheet: Sheet1
Genes	Univariate Cox regression analysis					Multivariate Cox regression analysis
	HR	95% CI Lower	95% CI Higher	p value		HR	95% CI Lower	95% CI Higher	p value
TNFRSF13C	1.74135	1.15406	2.62751	0.00804183		1.7676	1.1359	2.75059	0.0115775
TNFRSF19	1.32248	1.06409	1.64362	0.0111887		1.24243	0.987622	1.56298	0.0637952
TNFRSF11A	0.733937	0.568855	0.946926	0.0171517		0.714286	0.545365	0.93553	0.014524
TNFRSF10C	0.614307	0.389897	0.967879	0.0352802		0.589513	0.373351	0.930828	0.0233575
NGFR	1.37457	1.00958	1.87152	0.0422499		0.982436	0.674769	1.43039	0.926341
CD276	1.50231	1.00887	2.2371	0.0456074		1.42165	0.938953	2.15249	0.0964449
RELT	1.61357	1.00019	2.60312	0.0503231
VTCN1	1.59869	0.965884	2.64608	0.0656391
FAS	0.777092	0.590696	1.02231	0.0710871
TNFRSF10B	0.73466	0.523097	1.03179	0.07446
TNFSF8	1.66181	0.928359	2.97472	0.0871627
PDCD1	1.33945	0.94569	1.89717	0.0997589
EDAR	1.13183	0.962981	1.33029	0.132269
CD40	1.18313	0.948927	1.47515	0.13452
TNFRSF1A	1.42475	0.8703	2.33244	0.160059
LTBR	1.44319	0.858884	2.42501	0.168225
EDA	0.804681	0.586809	1.10345	0.175805
TMIGD2	0.681216	0.388726	1.19378	0.179344
TNFRSF17	0.828215	0.625089	1.09735	0.188235
TNFSF11	0.813498	0.589825	1.12199	0.207657
TNFRSF25	1.18871	0.895861	1.57728	0.230756
TNFSF13B	1.17482	0.89661	1.53937	0.242003
TNFRSF21	1.26679	0.820085	1.95681	0.286695
TNFRSF14	1.22965	0.828033	1.82607	0.306091
TNFRSF4	1.16523	0.85782	1.58281	0.327571
TNFRSF13B	1.59108	0.617521	4.09953	0.335857
TNFRSF10A	0.8458	0.597456	1.19737	0.344828
TNFSF12	1.1558	0.852263	1.56744	0.351429
CD86	1.12769	0.860547	1.47777	0.383377
ICOS	0.797926	0.479585	1.32758	0.384689
TNFSF10	0.874165	0.64057	1.19294	0.396749
CD70	1.09649	0.862789	1.39348	0.451311
CD80	1.29251	0.607775	2.74868	0.504922
CD28	1.22708	0.655522	2.29698	0.522294
CTLA4	0.886475	0.609082	1.2902	0.529059
HHLA2	0.950041	0.801243	1.12647	0.555306
ICOSLG	1.32893	0.47969	3.68165	0.584286
LTB	1.06409	0.840149	1.34773	0.606358
TNFRSF10D	1.08204	0.792991	1.47645	0.618989
PDCD1LG2	1.09143	0.766325	1.55446	0.627672
TNFSF9	0.962576	0.820893	1.12871	0.638621
CD274	1.08051	0.776289	1.50396	0.646196
TNFRSF18	1.06681	0.801998	1.41907	0.656832
TNFSF4	1.07645	0.759195	1.52627	0.6792
TNFSF14	0.867609	0.428808	1.75544	0.692879
TNFRSF8	1.18336	0.49786	2.81272	0.703098
TNFSF15	1.07086	0.717862	1.59743	0.73727
LTA	1.13312	0.533095	2.40852	0.745299
CD27	1.04205	0.803281	1.35178	0.756405
TNFRSF1B	1.04537	0.770805	1.41773	0.775333
TNFRSF12A	1.03724	0.787009	1.36702	0.795218
TNFRSF11B	1.02369	0.857435	1.22218	0.79568
TNFSF18	0.890983	0.34202	2.32106	0.813228
TNF	0.940955	0.554926	1.59552	0.821284
TNFSF13	0.970822	0.735865	1.2808	0.834092
TNFRSF9	0.943453	0.538189	1.65389	0.838943
CD40LG	1.05336	0.599801	1.84991	0.856411
EDA2R	1.03162	0.696344	1.52833	0.876624
FASLG	1.01998	0.613332	1.69625	0.93923
